# Supplementary material for: Epigenetic–Genetic Coupling and Understanding the Molecular and Cellular Basis of Lamarckian Inheritance
Source: Int J Mol Sci. 2026 Feb 20;27(4):2003. doi: 10.3390/ijms27042003 (PMC12941027; doi:10.3390/ijms27042003)
Supplement: Supplementary file 1 [file ijms-27-02003-s001.zip]

Archive with 1 entries (1 files):
- ijms-4123903-supplementary.pdf
